# Supplementary material for: US seniors' intention to vaccinate against RSV in fall and winter 2023–2024
Source: Health Aff Sch. 2024 Jan 19;2(2):qxae003. doi: 10.1093/haschl/qxae003 (PMC10986196; doi:10.1093/haschl/qxae003)
Supplement: qxae003_Supplementary_Data [file qxae003_Supplementary_Data.zip]

Archive with 2 entries (2 files):
- Appendix R1 v2.docx
- coi_disclosure all.docx
